# Supplementary material for: Adaptation and Codon-Usage Preference of Apple and Pear-Infecting Apple Stem Grooving Viruses
Source: Microorganisms. 2021 May 21;9(6):1111. doi: 10.3390/microorganisms9061111 (PMC8223792; doi:10.3390/microorganisms9061111)
Supplement: Supplementary file 1 [file microorganisms-09-01111-s001.zip]

Archive with 5 entries (5 files):
- Figure S1.png
- Figure S2.png
- Figure S3.png
- Figure S4.png
- Figure S5.png
